# Supplementary material for: Simultaneous Extraction of the Grain Size, Single-Crystalline Grain Sheet Resistance, and Grain Boundary Resistivity of Polycrystalline Monolayer Graphene
Source: Nanomaterials (Basel). 2022 Jan 9;12(2):206. doi: 10.3390/nano12020206 (PMC8781743; doi:10.3390/nano12020206)
Supplement: Supplementary file 1 [file nanomaterials-12-00206-s001.zip]

Archive with 1 entries (1 files):
- nanomaterials-1510991-supplementary.pdf
